# Supplementary material for: Application of blood flow restriction in hypoxic environment augments muscle deoxygenation without compromising repeated sprint exercise performance
Source: Exp Physiol. 2023 Mar 19;108(5):728–39. doi: 10.1113/EP091032 (PMC10988449; doi:10.1113/EP091032)
Supplement: Supplementary file 1 — Statistical Summary Document [file EPH-108-728-s001.xlsx]

## Sheet: Statistical Summary Table
Statistical Summary Document
Manuscript Title:	Application of blood flow restriction in hypoxic environment augments muscle deoxygenation without compromising repeated sprint exercise performance
Authors:	Anjie Wang, R. Matthew Brothers and Chansol Hurr
Animal model used, if applicable:	N/A
Underlying hypothesis:	the combined condition of systemic hypoxia + BFR would induce a greater magnitude of muscle deoxygenation and neuromuscular activation than either intervention administered in isolation. Furthermore, it is hypothesized that these combined conditions would not result in a reduction in RSE performance.
Definitions of ‘n’:	n = number of humans from which this variable was collected at the specified time point
Statistical summary table:
Experimental question number	Finding/ conclusion	Experimental location/variable	Mean value	Standard Deviation	n	Exact P value	Figure/table in which data are presented	Units	Data comparisons	Statistical test	Any other experimental factors	Comments
		e.g. cortex vs cerebellum or genotype	(or other summary statistic)	(SD)	(value)	If P is considered significant against a stated confidence limit, authors may indicate this in bold.The exact value must be stated unless P is less than 0.0001, in which case < is permitted.			e.g. WT vs KO		e.g. subjects’ age or sex	e.g. observation
During the 1st sprint (10s)	No difference in preformance under four conditions	Peak power output (NC)	10.56	0.83	12	0.9875	Table 1	w/kg	NC vs. HC	Two-way repeated ANOVA	Condition effect	These results examined the impact of combined systemic hypoxia and BFR on RSE training. In particular, it has shown the effect of comparing hypoxia with normoxia in each BFR condition and also comparing the effect of different BFR conditions in each environment.
		Peak power output (NB)	10.69	1.17		0.9609	Table 1	w/kg	NC vs. NB
		Peak power output (HC)	10.44	1.13		0.9868	Table 1	w/kg	HB vs. HC
		Peak power output (HB)	10.36	1.26		0.3748	Table 1	w/kg	HB vs. NB
		Average power output	9.04	0.73		0.9998	Table 1	w/kg	NC vs. HC
		Average power output	9.37	1.03		0.2166	Table 1	w/kg	NC vs. NB
		Average power output	9.05	0.96		0.9999	Table 1	w/kg	HB vs. HC
		Average power output	9.05	0.92		0.3953	Table 1	w/kg	HB vs. NB
		Total work	6.89	1.17		0.9678	Table 1	KJ	NC vs. HC
		Total work	7.09	1.28		0.1703	Table 1	KJ	NC vs. NB
		Total work	6.95	0.91		0.7201	Table 1	KJ	HB vs. HC			Mean value under four conditions (NC, NB, HC.HB)
		Total work	6.8	1.26		0.1148	Table 1	KJ	HB vs. NB
	No differences in tHb and SmO2 under four conditions	Total-hemoglobin	99.6	0.9		0.1543	Fig.3A	%	NC vs. HC
		Total-hemoglobin	100.4	1		0.198	Fig.3A	%	NC vs. NB
		Total-hemoglobin	100.2	0.6		0.0772	Fig.3A	%	HB vs. HC			RMS data for Sets 2-4 of the RSE were normalized to the first sprint (expressed as a percentage of signal amplitude in reference to the Set 1)
		Total-hemoglobin	100.8	1.2		0.6339	Fig.3A	%	HB vs. NB
		SmO2	69.8	11.7		0.3739	Fig.3C	%	NC vs. HC
		SmO2	71.4	10.6		0.9514	Fig.3C	%	NC vs. NB
		SmO2	64.3	11.3		0.1428	Fig.3C	%	HB vs. HC
		SmO2	62.6	8.8		0.9401	Fig.3C	%	HB vs. NB
	No difference in SpO2 and HR under four conditions	SpO2	98	0.8		0.3765	Fig.2C	%	NC vs. HC
		SpO2	99.6	0.7		0.319	Fig.2C	%	NC vs. NB
		SpO2	95.3	0.9		0.626	Fig.2C	%	HB vs. HC
		SpO2	93.5	1.1		0.0095	Fig.2C	%	HB vs. NB
		Heart rate	103	21.2		0.4598	Fig.2A	beats/min	NC vs. HC
		Heart rate	100.4	21.2		0.7332	Fig.2A	beats/min	NC vs. NB
		Heart rate	110.2	23.5		0.9899	Fig.2A	beats/min	HB vs. HC
		Heart rate	109.2	16		0.0749	Fig.2A	beats/min	HB vs. NB
	No differences in MD and DOB under four conditions	Muscle discomfort	5.2	1.4		0.122	Table 2	AU	NC vs. HC
		Muscle discomfort	4.6	1.4		0.0489	Table 2	AU	NC vs. NB
		Muscle discomfort	4.4	1.4		0.1946	Table 2	AU	HB vs. HC
		Muscle discomfort	4.8	1.3		0.9271	Table 2	AU	HB vs. NB
		Diffculty of breathing	4.7	1		0.5631	Table 2	AU	NC vs. HC
		Diffculty of breathing	4.6	1.2		0.9953	Table 2	AU	NC vs. NB
		Diffculty of breathing	4.3	1.4		0.9999	Table 2	AU	HB vs. HC
		Diffculty of breathing	4.3	1.1		0.851	Table 2	AU	HB vs. NB
	No difference in RMS and MF under four conditions	Root mean squre	1	0		\	Fig.4A	%	NC vs. HC
		Root mean squre	1	0		\	Fig.4A	%	NC vs. NB
		Root mean squre	1	0		\	Fig.4A	%	HB vs. HC
		Root mean squre	1	0		\	Fig.4A	%	HB vs. NB
		Mean frequency	74.2	8.5		0.9648	Fig.4B	Hz	NC vs. HC
		Mean frequency	72.5	6.8		0.9055	Fig.4B	Hz	NC vs. NB
		Mean frequency	75.6	7.5		0.6888	Fig.4B	Hz	HB vs. HC
		Mean frequency	72.3	10.5		0.9998	Fig.4B	Hz	HB vs. NB
During the 2nd sprint (10s)	No difference in preformance under four conditions	Peak power output (NC)	8.47	1.12	12	0.6626	Table 1	w/kg	NC vs. HC	Two-way repeated ANOVA	Condition effect
		Peak power output (NB)	8.66	1.36		0.902	Table 1	w/kg	NC vs. NB
		Peak power output (HC)	8.73	1.35		0.3437	Table 1	w/kg	HB vs. HC
		Peak power output (HB)	8.38	1.33		0.6698	Table 1	w/kg	HB vs. NB
		Average power output	7.54	0.82		0.9681	Table 1	w/kg	NC vs. HC
		Average power output	7.63	1.14		0.9933	Table 1	w/kg	NC vs. NB
		Average power output	7.65	0.95		0.6357	Table 1	w/kg	HB vs. HC
		Average power output	7.45	1.07		0.8634	Table 1	w/kg	HB vs. NB
		Total work	5.79	0.99		0.3365	Table 1	KJ	NC vs. HC
		Total work	5.9	1.12		0.8758	Table 1	KJ	NC vs. NB
		Total work	5.96	0.92		0.1056	Table 1	KJ	HB vs. HC
		Total work	5.62	1.26		0.0526	Table 1	KJ	HB vs. NB
	Lower thb value under BFR conditions. Simlar Smo2 value	Total-hemoglobin	99.8	1		0.1027	Fig.3A	%	NC vs. HC
		Total-hemoglobin	100.6	0.9		0.0423	Fig.3A	%	NC vs. NB
		Total-hemoglobin	100.4	0.7		0.0061	Fig.3A	%	HB vs. HC
		Total-hemoglobin	101.1	1		0.4001	Fig.3A	%	HB vs. NB
		SmO2	73.6	11.9		0.1428	Fig.3C	%	NC vs. HC
		SmO2	71.6	12.7		0.9401	Fig.3C	%	NC vs. NB
		SmO2	66.5	12.7		0.3865	Fig.3C	%	HB vs. HC
		SmO2	60.6	12		0.0755	Fig.3C	%	HB vs. NB
	Lower SpO2 value under hypoxia conditions. Simlar HR	SpO2	99.2	0.9		0.0003	Fig.2C	%	NC vs. HC
		SpO2	99.1	1		0.993	Fig.2C	%	NC vs. NB
		SpO2	93.4	3.6		0.9998	Fig.2C	%	HB vs. HC
		SpO2	93.5	3.9		0.0006	Fig.2C	%	HB vs. NB
		Heart rate	135.3	22.5		0.5661	Fig.2A	beats/min	NC vs. HC
		Heart rate	137.6	16		0.9253	Fig.2A	beats/min	NC vs. NB
		Heart rate	141.7	18.4		0.9998	Fig.2A	beats/min	HB vs. HC
		Heart rate	141.4	16.5		0.4865	Fig.2A	beats/min	HB vs. NB
	No differences in MD and DOB under four conditions	Muscle discomfort	6.6	1.4		0.122	Table 2	AU	NC vs. HC
		Muscle discomfort	5.8	1.5		0.0445	Table 2	AU	NC vs. NB
		Muscle discomfort	5.8	1		0.581	Table 2	AU	HB vs. HC
		Muscle discomfort	6.2	1.1		0.8484	Table 2	AU	HB vs. NB
		Diffculty of breathing	6.1	1.2		0.4208	Table 2	AU	NC vs. HC
		Diffculty of breathing	6.1	1.2		0.9999	Table 2	AU	NC vs. NB
		Diffculty of breathing	5.6	1.1		0.993	Table 2	AU	HB vs. HC
		Diffculty of breathing	5.7	1.2		0.7268	Table 2	AU	HB vs. NB
	Higher RMSvalue in HB compare to HC	Root mean squre	0.95	0.15		0.8404	Fig.4A	%	NC vs. HC
		Root mean squre	0.93	0.04		0.9713	Fig.4A	%	NC vs. NB
		Root mean squre	0.91	0.1		<0.0001	Fig.4A	%	HB vs. HC
		Root mean squre	1.03	0.08		0.0009	Fig.4A	%	HB vs. NB
		Mean frequency	67.4	7.4		0.8066	Fig.4B	Hz	NC vs. HC
		Mean frequency	70.8	6.6		0.3234	Fig.4B	Hz	NC vs. NB
		Mean frequency	69.8	3.4		0.9805	Fig.4B	Hz	HB vs. HC
		Mean frequency	70.6	9		0.9999	Fig.4B	Hz	HB vs. NB
During the 3rd sprint (10s)	No difference in preformance under four conditions	Peak power output (NC)	7.22	1.23	12	0.9843	Table 1	w/kg	NC vs. HC	Two-way repeated ANOVA	Condition effect
		Peak power output (NB)	7.26	1.24		0.9998	Table 1	w/kg	NC vs. NB
		Peak power output (HC)	7.35	1.14		0.9611	Table 1	w/kg	HB vs. HC
		Peak power output (HB)	7.24	1.49		0.9999	Table 1	w/kg	HB vs. NB
		Average power output	6.16	0.9		0.4185	Table 1	w/kg	NC vs. HC
		Average power output	6.42	1.06		0.4958	Table 1	w/kg	NC vs. NB
		Average power output	6.48	1.07		0.8336	Table 1	w/kg	HB vs. HC
		Average power output	6.31	1.19		0.9462	Table 1	w/kg	HB vs. NB
		Total work	4.74	0.86		0.767	Table 1	KJ	NC vs. HC
		Total work	4.96	1.02		0.8351	Table 1	KJ	NC vs. NB
		Total work	5.06	1.02		0.1654	Table 1	KJ	HB vs. HC
		Total work	4.78	1.26		0.4147	Table 1	KJ	HB vs. NB
	Lower thb value under BFR conditions. Simlar Smo2 value	Total-hemoglobin	100.1	1		0.1117	Fig.3A	%	NC vs. HC
		Total-hemoglobin	100.7	1.1		0.3403	Fig.3A	%	NC vs. NB
		Total-hemoglobin	100.7	0.7		0.0194	Fig.3A	%	HB vs. HC
		Total-hemoglobin	101.3	1.1		0.3658	Fig.3A	%	HB vs. NB
		SmO2	70.3	12		0.3928	Fig.3C	%	NC vs. HC
		SmO2	69.8	11.8		0.9977	Fig.3C	%	NC vs. NB
		SmO2	65.1	11.1		0.7652	Fig.3C	%	HB vs. HC
		SmO2	61.5	14		0.257	Fig.3C	%	HB vs. NB
	Lower SpO2 value under hypoxia conditions. Simlar HR	SpO2	98.8	0.7		<0.0001	Fig.2C	%	NC vs. HC
		SpO2	98.9	0.9		0.9826	Fig.2C	%	NC vs. NB
		SpO2	90.8	4.3		0.997	Fig.2C	%	HB vs. HC
		SpO2	90.6	5.3		0.0011	Fig.2C	%	HB vs. NB
		Heart rate	153	16.7		0.8889	Fig.2A	beats/min	NC vs. HC
		Heart rate	150.3	14.9		0.6781	Fig.2A	beats/min	NC vs. NB
		Heart rate	155.7	16.2		0.9626	Fig.2A	beats/min	HB vs. HC
		Heart rate	141.4	16.5		0.0377	Fig.2A	beats/min	HB vs. NB
	No differences in MD and DOB under four conditions	Muscle discomfort	7.6	1.3		0.4208	Table 2	AU	NC vs. HC
		Muscle discomfort	6.7	1.4		0.0372	Table 2	AU	NC vs. NB
		Muscle discomfort	7.1	1.2		0.7526	Table 2	AU	HB vs. HC
		Muscle discomfort	7.3	0.7		0.4027	Table 2	AU	HB vs. NB
		Diffculty of breathing	7	1.4		0.8702	Table 2	AU	NC vs. HC
		Diffculty of breathing	7	1		0.9999	Table 2	AU	NC vs. NB
		Diffculty of breathing	6.8	0.8		0.851	Table 2	AU	HB vs. HC
		Diffculty of breathing	6.9	1.2		0.993	Table 2	AU	HB vs. NB
	Higher RMSvalue in HB compare to HC	Root mean squre	0.85	0.09		0.9949	Fig.4A	%	NC vs. HC
		Root mean squre	0.92	0.14		0.4248	Fig.4A	%	NC vs. NB
		Root mean squre	0.85	0.09		0.0041	Fig.4A	%	HB vs. HC
		Root mean squre	0.97	0.12		0.7336	Fig.4A	%	HB vs. NB
		Mean frequency	65.6	3.4		0.0701	Fig.4B	Hz	NC vs. HC
		Mean frequency	67.1	6.7		0.8599	Fig.4B	Hz	NC vs. NB
		Mean frequency	58.3	7.2		0.0186	Fig.4B	Hz	HB vs. HC
		Mean frequency	69.7	9.1		0.6495	Fig.4B	Hz	HB vs. NB
During the 4th sprint (10s)	No difference in preformance under four conditions	Peak power output (NC)	6.19	0.9	12	0.7799	Table 1	w/kg	NC vs. HC	Two-way repeated ANOVA	Condition effect
		Peak power output (NB)	6.29	1.11		0.9803	Table 1	w/kg	NC vs. NB
		Peak power output (HC)	6.52	1.44		0.5816	Table 1	w/kg	HB vs. HC
		Peak power output (HB)	6.21	1.29		0.9872	Table 1	w/kg	HB vs. NB
		Average power output	5.46	0.76		0.8844	Table 1	w/kg	NC vs. HC
		Average power output	5.54	1.1		0.9884	Table 1	w/kg	NC vs. NB
		Average power output	5.66	1.22		0.8434	Table 1	w/kg	HB vs. HC
		Average power output	5.48	1.09		0.993	Table 1	w/kg	HB vs. NB
		Total work	4.21	0.82		0.6179	Table 1	KJ	NC vs. HC
		Total work	4.33	0.96		0.8355	Table 1	KJ	NC vs. NB
		Total work	4.4	1.21		0.1039	Table 1	KJ	HB vs. HC
		Total work	4.11	1.12		0.6195	Table 1	KJ	HB vs. NB
	Lower thb value under BFR conditions. Simlar Smo2 value	Total-hemoglobin	100.3	1		0.0879	Fig.3A	%	NC vs. HC
		Total-hemoglobin	101	1		0.2782	Fig.3A	%	NC vs. NB
		Total-hemoglobin	100.9	0.7		0.0111	Fig.3A	%	HB vs. HC
		Total-hemoglobin	101.6	1		0.3302	Fig.3A	%	HB vs. NB
		SmO2	65	10.9		0.4956	Fig.3C	%	NC vs. HC
		SmO2	66.1	11.4		0.9704	Fig.3C	%	NC vs. NB
		SmO2	59.7	10.3		0.5693	Fig.3C	%	HB vs. HC
		SmO2	55.6	13.2		0.1089	Fig.3C	%	HB vs. NB
	Lower SpO2 value under hypoxia conditions. Simlar HR	SpO2	98.8	0.9		<0.0001	Fig.2C	%	NC vs. HC
		SpO2	99	1.4		0.9826	Fig.2C	%	NC vs. NB
		SpO2	89.7	3.7		0.9587	Fig.2C	%	HB vs. HC
		SpO2	90.2	4.8		0.0001	Fig.2C	%	HB vs. NB
		Heart rate	154.9	15.8		0.5486	Fig.2A	beats/min	NC vs. HC
		Heart rate	156.1	14		0.9866	Fig.2A	beats/min	NC vs. NB
		Heart rate	159.7	15.1		0.979	Fig.2A	beats/min	HB vs. HC
		Heart rate	158.9	12		0.3094	Fig.2A	beats/min	HB vs. NB
	No differences in MD and DOB under four conditions	Muscle discomfort	8.3	1		0.8982	Table 2	AU	NC vs. HC
		Muscle discomfort	7.8	0.8		0.0703	Table 2	AU	NC vs. NB
		Muscle discomfort	8.1	1.2		0.9999	Table 2	AU	HB vs. HC
		Muscle discomfort	8.1	0.7		0.5283	Table 2	AU	HB vs. NB
		Diffculty of breathing	8.2	1		0.8982	Table 2	AU	NC vs. HC
		Diffculty of breathing	8.1	1		0.9717	Table 2	AU	NC vs. NB
		Diffculty of breathing	8	1		0.9249	Table 2	AU	HB vs. HC
		Diffculty of breathing	7.9	0.9		0.9417	Table 2	AU	HB vs. NB
	Higher RMSvalue in HB compare to HC	Root mean squre	0.76	0.12		0.9658	Fig.4A	%	NC vs. HC
		Root mean squre	0.84	0.15		0.3474	Fig.4A	%	NC vs. NB
		Root mean squre	0.78	0.11		0.0002	Fig.4A	%	HB vs. HC
		Root mean squre	0.92	0.11		0.1414	Fig.4A	%	HB vs. NB
		Mean frequency	59.7	5.3		0.6889	Fig.4B	Hz	NC vs. HC
		Mean frequency	65.3	7.8		0.2594	Fig.4B	Hz	NC vs. NB
		Mean frequency	56.9	8		0.0455	Fig.4B	Hz	HB vs. HC
		Mean frequency	67.9	9.3		0.7376	Fig.4B	Hz	HB vs. NB
During the 5th sprint (10s)	No difference in preformance under four conditions	Peak power output (NC)	5.68	1.05	12	0.5365	Table 1	w/kg	NC vs. HC	Two-way repeated ANOVA	Condition effect
		Peak power output (NB)	5.84	1.21		0.9027	Table 1	w/kg	NC vs. NB
		Peak power output (HC)	6.13	1.4		0.5637	Table 1	w/kg	HB vs. HC
		Peak power output (HB)	5.86	1.2		0.9997	Table 1	w/kg	HB vs. NB
		Average power output	5.02	0.97		0.6234	Table 1	w/kg	NC vs. HC
		Average power output	5.12	1.15		0.9602	Table 1	w/kg	NC vs. NB
		Average power output	5.34	1.15		0.233	Table 1	w/kg	HB vs. HC
		Average power output	4.96	0.99		0.896	Table 1	w/kg	HB vs. NB
		Total work	3.89	0.81		0.6179	Table 1	KJ	NC vs. HC
		Total work	4.01	1.01		0.8355	Table 1	KJ	NC vs. NB
		Total work	4.12	1.09		0.1039	Table 1	KJ	HB vs. HC
		Total work	3.81	0.98		0.6195	Table 1	KJ	HB vs. NB
	Lower thb value under BFR conditions. Simlar Smo2 value	Total-hemoglobin	100.5	0.9		0.1391	Fig.3A	%	NC vs. HC
		Total-hemoglobin	101.2	1		0.186	Fig.3A	%	NC vs. NB
		Total-hemoglobin	101	0.7		0.0064	Fig.3A	%	HB vs. HC
		Total-hemoglobin	101.9	1.1		0.2019	Fig.3A	%	HB vs. NB
		SmO2	64.6	9		0.1177	Fig.3C	%	NC vs. HC
		SmO2	63.1	12.4		0.9624	Fig.3C	%	NC vs. NB
		SmO2	57.9	9.6		0.2064	Fig.3C	%	HB vs. HC
		SmO2	50.8	16.1		0.2207	Fig.3C	%	HB vs. NB
	Lower SpO2 value under hypoxia conditions. Simlar HR	SpO2	99	1.1		<0.0001	Fig.2C	%	NC vs. HC
		SpO2	97.8	2.6		0.4158	Fig.2C	%	NC vs. NB
		SpO2	89.4	3.9		0.4623	Fig.2C	%	HB vs. HC
		SpO2	91.3	4.3		0.0027	Fig.2C	%	HB vs. NB
		Heart rate	155.9	19.1		0.6237	Fig.2A	beats/min	NC vs. HC
		Heart rate	154.1	15.5		0.9832	Fig.2A	beats/min	NC vs. NB
		Heart rate	161	15.5		0.9486	Fig.2A	beats/min	HB vs. HC
		Heart rate	159.6	11.6		0.2705	Fig.2A	beats/min	HB vs. NB
	No differences in MD and DOB under four conditions	Muscle discomfort	8.8	0.9		0.7526	Table 2	AU	NC vs. HC
		Muscle discomfort	8.7	1		0.8982	Table 2	AU	NC vs. NB
		Muscle discomfort	8.8	0.9		0.9417	Table 2	AU	HB vs. HC
		Muscle discomfort	8.7	0.7		0.9999	Table 2	AU	HB vs. NB
		Diffculty of breathing	8.8	1		0.9999	Table 2	AU	NC vs. HC
		Diffculty of breathing	8.8	1		0.991	Table 2	AU	NC vs. NB
		Diffculty of breathing	8.8	1		0.7526	Table 2	AU	HB vs. HC
		Diffculty of breathing	8.9	0.7		0.9826	Table 2	AU	HB vs. NB
	Higher RMSvalue in HB compare to HC	Root mean squre	0.71	0.14		0.9378	Fig.4A	%	NC vs. HC
		Root mean squre	0.83	0.16		0.2972	Fig.4A	%	NC vs. NB
		Root mean squre	0.74	0.13		<0.0001	Fig.4A	%	HB vs. HC
		Root mean squre	0.93	0.1		0.0473	Fig.4A	%	HB vs. NB
		Mean frequency	61.9	5.3		0.3828	Fig.4B	Hz	NC vs. HC
		Mean frequency	67.6	7.9		0.3073	Fig.4B	Hz	NC vs. NB
		Mean frequency	58.6	4.1		0.3588	Fig.4B	Hz	HB vs. HC
		Mean frequency	64.4	12.4		0.7214	Fig.4B	Hz	HB vs. NB
During the 1st rest (30s)	Lower SmO2 value under hypoxia conditions. No difference in total-Hb under four conditions	Total-hemoglobin	99.8	0.9	12	0.6406	Fig.3B	%	NC vs. HC	Two-way repeated ANOVA	Condition effect
		Total-hemoglobin	100.4	0.8		0.2151	Fig.3B	%	NC vs. NB
		Total-hemoglobin	100.1	1		0.2255	Fig.3B	%	HB vs. HC
		Total-hemoglobin	100.7	1.4		0.8654	Fig.3B	%	HB vs. NB
		SmO2	87.5	14.7		0.0141	Fig.3D	%	NC vs. HC
		SmO2	77.4	12.7		0.1908	Fig.3D	%	NC vs. NB
		SmO2	70	17.5		0.001	Fig.3D	%	HB vs. HC
		SmO2	57.4	11.3		0.0037	Fig.3D	%	HB vs. NB
	Lower SpO2 value under hypoxia conditions. Simlar HR	SpO2	98.7	1.3		0.0058	Fig.2D	%	NC vs. HC
		SpO2	99.1	1		0.851	Fig.2D	%	NC vs. NB
		SpO2	92.4	2.2		0.9174	Fig.2D	%	HB vs. HC
		SpO2	91.9	4.8		0.0012	Fig.2D	%	HB vs. NB
		Heart rate	130.6	16.9		0.0207	Fig.2B	beats/min	NC vs. HC
		Heart rate	128.9	14.7		0.9081	Fig.2B	beats/min	NC vs. NB
		Heart rate	137.4	17.8		0.9809	Fig.2B	beats/min	HB vs. HC
		Heart rate	135.9	12.6		0.2422	Fig.2B	beats/min	HB vs. NB
During the 2nd rest (30s)	Higher total-Hb value under BFR and hypoxia conditions. Lower SmO2 value under hypoxia conditions	Total-hemoglobin	99.2	1.1	12	0.0102	Fig.3B	%	NC vs. HC	Two-way repeated ANOVA	Condition effect
		Total-hemoglobin	100.5	0.8		0.0154	Fig.3B	%	NC vs. NB
		Total-hemoglobin	100.4	0.8		0.0354	Fig.3B	%	HB vs. HC
		Total-hemoglobin	101.2	1.1		0.2756	Fig.3B	%	HB vs. NB
		SmO2	93.1	11		0.0166	Fig.3D	%	NC vs. HC
		SmO2	87.8	17.2		0.5825	Fig.3D	%	NC vs. NB
		SmO2	74.9	20.2		0.6429	Fig.3D	%	HB vs. HC
		SmO2	68.3	13.6		0.0013	Fig.3D	%	HB vs. NB
	Lower SpO2 value under hypoxia conditions. Simlar HR	SpO2	97.8	3.6		<0.0001	Fig.2D	%	NC vs. HC
		SpO2	98.5	1.2		0.8372	Fig.2D	%	NC vs. NB
		SpO2	93.3	2.8		0.9688	Fig.2D	%	HB vs. HC
		SpO2	92.4	3.9		0.0017	Fig.2D	%	HB vs. NB
		Heart rate	147.6	21.1		0.3638	Fig.2B	beats/min	NC vs. HC
		Heart rate	149.8	16		0.9017	Fig.2B	beats/min	NC vs. NB
		Heart rate	156.6	15.9		0.9677	Fig.2B	beats/min	HB vs. HC
		Heart rate	153.4	14		0.0363	Fig.2B	beats/min	HB vs. NB
During the 3rd rest (30s)	Higher total-Hb value under BFR and hypoxia conditions. Lower SmO2 value under hypoxia conditions	Total-hemoglobin	99.6	1	12	0.0132	Fig.3B	%	NC vs. HC	Two-way repeated ANOVA	Condition effect
		Total-hemoglobin	100.8	0.9		0.0457	Fig.3B	%	NC vs. NB
		Total-hemoglobin	100.8	0.8		0.0328	Fig.3B	%	HB vs. HC
		Total-hemoglobin	101.5	1.2		0.2923	Fig.3B	%	HB vs. NB
		SmO2	86.6	8.9		0.0064	Fig.3D	%	NC vs. HC
		SmO2	81.2	14		0.6404	Fig.3D	%	NC vs. NB
		SmO2	70.8	16.3		0.1861	Fig.3D	%	HB vs. HC
		SmO2	63.5	14.9		0.0016	Fig.3D	%	HB vs. NB
	Lower SpO2 value under hypoxia conditions. Simlar HR	SpO2	97.5	3.4		0.0281	Fig.2D	%	NC vs. HC
		SpO2	98.8	1.1		0.6771	Fig.2D	%	NC vs. NB
		SpO2	91.3	4.1		0.9812	Fig.2D	%	HB vs. HC
		SpO2	91.6	4.5		0.0014	Fig.2D	%	HB vs. NB
		Heart rate	162.3	16.1		0.9828	Fig.2B	beats/min	NC vs. HC
		Heart rate	160.1	13.3		0.8924	Fig.2B	beats/min	NC vs. NB
		Heart rate	163.7	14.3		0.8528	Fig.2B	beats/min	HB vs. HC
		Heart rate	165.7	9.9		0.0903	Fig.2B	beats/min	HB vs. NB
During the 4th rest (30s)	Higher total-Hb and lower SmO2 values under BFR and hypoxia conditions.	Total-hemoglobin	100.3	1	12	0.0392	Fig.3B	%	NC vs. HC	Two-way repeated ANOVA	Condition effect
		Total-hemoglobin	101.2	0.9		0.0406	Fig.3B	%	NC vs. NB
		Total-hemoglobin	101.1	0.8		0.016	Fig.3B	%	HB vs. HC
		Total-hemoglobin	101.8	1.1		0.2836	Fig.3B	%	HB vs. NB
		SmO2	82.3	7.5		0.0179	Fig.3D	%	NC vs. HC
		SmO2	73.6	13.8		0.02	Fig.3D	%	NC vs. NB
		SmO2	67.5	14.6		0.013	Fig.3D	%	HB vs. HC
		SmO2	57	12		0.0035	Fig.3D	%	HB vs. NB
	Lower SpO2 value under hypoxia conditions. Simlar HR	SpO2	97.8	1.5		0.0005	Fig.2D	%	NC vs. HC
		SpO2	97.9	1.8		0.9994	Fig.2D	%	NC vs. NB
		SpO2	89.4	4.3		0.7731	Fig.2D	%	HB vs. HC
		SpO2	90.9	4.6		0.0002	Fig.2D	%	HB vs. NB
		Heart rate	161	15.6		0.5621	Fig.2B	beats/min	NC vs. HC
		Heart rate	159.1	16.4		0.9481	Fig.2B	beats/min	NC vs. NB
		Heart rate	165.7	11.7		0.9322	Fig.2B	beats/min	HB vs. HC
		Heart rate	166.8	9.8		0.1073	Fig.2B	beats/min	HB vs. NB
During the 5th rest (30s)	Higher total-Hb value under BFR and hypoxia conditions. Lower SmO2 value under hypoxia conditions	Total-hemoglobin	100.5	0.7	12	0.0022	Fig.3B	%	NC vs. HC	Two-way repeated ANOVA	Condition effect
		Total-hemoglobin	101.4	1		0.05	Fig.3B	%	NC vs. NB
		Total-hemoglobin	101.5	0.9		0.0384	Fig.3B	%	HB vs. HC
		Total-hemoglobin	102.1	1.2		0.1799	Fig.3B	%	HB vs. NB
		SmO2	77.8	7.4		0.0035	Fig.3D	%	NC vs. HC
		SmO2	63.7	17.1		0.0137	Fig.3D	%	NC vs. NB
		SmO2	61	15.3		0.0003	Fig.3D	%	HB vs. HC
		SmO2	47.7	11.9		0.0353	Fig.3D	%	HB vs. NB
	Lower SpO2 value under hypoxia conditions. Simlar HR	SpO2	98.3	1.2		0.0004	Fig.2D	%	NC vs. HC
		SpO2	96.8	2.9		0.2795	Fig.2D	%	NC vs. NB
		SpO2	90.7	3.8		0.61	Fig.2D	%	HB vs. HC
		SpO2	88.8	4.3		0.0001	Fig.2D	%	HB vs. NB
		Heart rate	161.5	15.7		0.5519	Fig.2B	beats/min	NC vs. HC
		Heart rate	160.3	14.9		0.9931	Fig.2B	beats/min	NC vs. NB
		Heart rate	166.1	11.8		0.995	Fig.2B	beats/min	HB vs. HC
		Heart rate	166.6	10		0.1884	Fig.2B	beats/min	HB vs. NB
Pre-test	No differences in Bla under four conditions	Blood lacate	2.8	1.1	12	0.9999	Table 3	mmol/L	NC vs. HC	Two-way repeated ANOVA	Condition effect
		Blood lacate	2.6	1		0.9995	Table 3	mmol/L	NC vs. NB
		Blood lacate	2.4	0.7		0.9045	Table 3	mmol/L	HB vs. HC
		Blood lacate	3.7	1.8		0.8287	Table 3	mmol/L	HB vs. NB
Post-test		Blood lacate	14.2	2.9		0.6748	Table 3	mmol/L	NC vs. HC
		Blood lacate	13.2	3		0.8943	Table 3	mmol/L	NC vs. NB
		Blood lacate	14.6	3.6		0.9949	Table 3	mmol/L	HB vs. HC
		Blood lacate	13.7	3.4		0.8411	Table 3	mmol/L	HB vs. NB
